# Supplementary material for: Changes in early abortion access among out-of-state abortion patients in Illinois, following public insurance coverage through state Medicaid: A brief research report
Source: PLOS Glob Public Health. 2025 Nov 21;5(11):e0005432. doi: 10.1371/journal.pgph.0005432 (PMC12637953; doi:10.1371/journal.pgph.0005432)
Supplement: S1 Table — (XLSX) [file pgph.0005432.s001.xlsx]

## Sheet: Sheet1
S1 Table. Change in distribution of out-of-state and in-state abortion visits across clinics between 2017 and 2019
	2017		2019		Percentage point change (2017-2019)
Clinic*	% of total out-of-state patients	% of total resident patients	% of total out-of-state patients	% of total resident patients	Out-of-state patients	Resident patients
Clinic 1	4.5	21.6	3.2	20.3	-1.2	-1.3
Clinic 2	0.1	2.3	0.2	2.1	0.1	-0.2
Clinic 3	0.1	0.4	0.6	2.7	0.5	2.3
Clinic 4	1.1	3	0.4	3.2	-0.7	0.2
Clinic 5	0.4	1.4	0.1	0.7	-0.3	-0.7
Clinic 6	0.4	1.9	0.1	1.4	-0.3	-0.5
Independent clinic	64.4	7.4	82.4	12.1	18	4.7
Clinic 7	3.7	9.6	1.9	8.8	-1.7	-0.8
Clinic 8	18.9	39.5	7.2	33.7	-11.7	-5.8
Clinic 9	0.7	2.5	0.5	2.9	-0.2	0.4
Clinic 10	3.6	5.6	1.5	5.3	-2.1	-0.3
Clinic 11	2.1	4.8	1.7	6.8	-0.4	2
* Excludes 3 affiliated clinics that did not provide abortions in 2017 and 1 affiliated clinic that did not open until 2018
